# Supplementary material for: Arabidopsis COP1 guides stomatal response in guard cells through pH regulation
Source: Commun Biol. 2024 Feb 5;7:150. doi: 10.1038/s42003-024-05847-w (PMC10844630; doi:10.1038/s42003-024-05847-w)
Supplement: Supplementary file 4 — Supplementary Data 1 [file 42003_2024_5847_MOESM4_ESM.xlsx]

## Sheet: 1b
Sample	Stomatal aperture
WT	0.150179
WT	0.252088
WT	0.226127
WT	0.201794
WT	0.26029
WT	0.0849792
WT	0.231884
WT	0.177762
WT	0.0988428
WT	0.207142
WT	0.114108
WT	0.186473
WT	0.246515
WT	0.282596
WT	0.144782
WT	0.21942
WT	0.233842
WT	0.265969
WT	0.277406
WT	0.330115
WT	0.104628
WT	0.292856
WT	0.173802
WT	0.318576
WT	0.0951896
WT	0.219186
WT	0.441366
WT	0.266786
WT	0.0854282
WT	0.14109
cop1-4	0.405164
cop1-4	0.549969
cop1-4	0.6224
cop1-4	0.436181
cop1-4	0.569352
cop1-4	0.684
cop1-4	0.571299
cop1-4	0.378746
cop1-4	0.467968
cop1-4	0.38184
cop1-4	0.632078
cop1-4	0.360254
cop1-4	0.603476
cop1-4	0.575854
cop1-4	0.417617
cop1-4	0.454128
cop1-4	0.500883
cop1-4	0.409688
cop1-4	0.582107
cop1-4	0.428059
cop1-4	0.509417
cop1-4	0.418792
cop1-4	0.628302
cop1-4	0.567244
cop1-4	0.656593
cop1-4	0.363255
cop1-4	0.58287
cop1-4	0.499645
cop1-4	0.571728

## Sheet: 1c
Sample	Vacuolar volume (μm2)
WT	84.063
WT	73.457
WT	41.585
WT	52.372
WT	54.39
WT	73.241
WT	44.93
WT	79.796
WT	55.867
WT	38.223
WT	66.98
WT	59.672
WT	88.087
WT	65.981
WT	78.085
WT	77.554
WT	59.597
WT	82.366
WT	77.818
WT	86.187
WT	42.058
WT	87.051
WT	71.137
WT	74.873
WT	45.669
WT	73.438
WT	76.596
WT	76.811
WT	44.847
WT	57.826
cop1-4	95.583
cop1-4	74.655
cop1-4	96.808
cop1-4	103.45
cop1-4	77.15
cop1-4	97.406
cop1-4	83.579
cop1-4	108.984
cop1-4	79.068
cop1-4	82.696
cop1-4	78.725
cop1-4	70.283
cop1-4	66.368
cop1-4	90.161
cop1-4	85.679
cop1-4	65.024
cop1-4	65.097
cop1-4	83.993
cop1-4	106.665
cop1-4	98.566
cop1-4	124.614
cop1-4	112.997
cop1-4	97.488
cop1-4	87.111
cop1-4	90.159
cop1-4	107.901
cop1-4	93.59
cop1-4	99.176
cop1-4	90.24

## Sheet: 1d
Sample	Occupancy (%)
WT	77.6391
WT	61.9665
WT	42.0599
WT	49.2075
WT	47.3673
WT	68.9379
WT	52.3032
WT	74.9462
WT	54.8275
WT	47.9863
WT	67.1485
WT	55.2652
WT	72.1345
WT	70.4421
WT	75.63
WT	61.8256
WT	58.1355
WT	69.407
WT	76.8231
WT	68.9562
WT	52.4068
WT	75.8773
WT	70.9334
WT	58.8731
WT	46.3001
WT	74.3217
WT	66.618
WT	72.1217
WT	50.7181
WT	65.1898
cop1-4	85.3366
cop1-4	74.0111
cop1-4	78.6731
cop1-4	75.9807
cop1-4	62.0996
cop1-4	77.0471
cop1-4	74.2865
cop1-4	87.7149
cop1-4	66.9897
cop1-4	92.8751
cop1-4	69.9486
cop1-4	64.9266
cop1-4	57.3126
cop1-4	86.831
cop1-4	79.2964
cop1-4	59.3247
cop1-4	50.5938
cop1-4	80.6261
cop1-4	96.772
cop1-4	78.7463
cop1-4	82.9516
cop1-4	76.0416
cop1-4	81.1838
cop1-4	70.9396
cop1-4	76.8206
cop1-4	77.8366
cop1-4	73.5834
cop1-4	67.232
cop1-4	71.4122

## Sheet: 1f
Sample	Treatment	488/458	Vacuolar pH
WT	Opening	1.02702	6.00429
WT	Opening	1.37714	6.88824
WT	Opening	1.26861	6.7484
WT	Opening	1.38632	6.89729
WT	Opening	1.10095	6.32759
WT	Opening	1.2315	6.68199
WT	Opening	1.28091	6.76796
WT	Opening	1.31662	6.81877
WT	Opening	1.47435	6.97004
WT	Opening	1.2083	6.63408
WT	Opening	1.11715	6.3845
WT	Opening	1.22735	6.67381
WT	Opening	1.43819	6.94281
WT	Opening	1.37338	6.88443
WT	Opening	1.05007	6.11742
WT	Opening	1.06051	6.16479
WT	Opening	1.30593	6.80443
WT	Opening	1.17063	6.54395
WT	Opening	1.18096	6.57033
WT	Opening	1.57037	7.03184
WT	Opening	1.19541	6.60506
WT	Opening	1.28035	6.76709
WT	Opening	1.62243	7.06258
WT	Opening	1.89102	7.25181
WT	Opening	1.30767	6.80681
WT	Opening	1.62019	7.06126
WT	Opening	1.40012	6.91029
WT	Opening	1.17835	6.56379
WT	Opening	1.36616	6.87695
WT	Opening	1.24592	6.7092
cop1-4	Opening	1.57833	7.03658
cop1-4	Opening	1.38957	6.90041
cop1-4	Opening	1.71024	7.11579
cop1-4	Opening	1.70037	7.10956
cop1-4	Opening	1.64484	7.07581
cop1-4	Opening	1.49743	6.986
cop1-4	Opening	1.5272	7.00538
cop1-4	Opening	1.09389	6.30136
cop1-4	Opening	1.7222	7.12345
cop1-4	Opening	1.42431	6.93146
cop1-4	Opening	1.46234	6.96133
cop1-4	Opening	1.80012	7.17739
cop1-4	Opening	1.37973	6.89083
cop1-4	Opening	1.46744	6.96507
cop1-4	Opening	1.75461	7.14497
cop1-4	Opening	1.59606	7.04706
cop1-4	Opening	1.62166	7.06213
cop1-4	Opening	1.39805	6.90838
cop1-4	Opening	1.64578	7.07637
cop1-4	Opening	1.23947	6.69727
cop1-4	Opening	1.60893	7.05464
cop1-4	Opening	1.48678	6.97876
cop1-4	Opening	1.62783	7.06576
cop1-4	Opening	1.24587	6.7091
cop1-4	Opening	1.25937	6.73295
cop1-4	Opening	1.43311	6.93872
cop1-4	Opening	1.33558	6.84255
cop1-4	Opening	1.43426	6.93965
cop1-4	Opening	1.7923	7.17161
WT	ABA	1.26555	6.74336
WT	ABA	1.31872	6.82151
WT	ABA	1.24692	6.71103
WT	ABA	1.25388	6.72344
WT	ABA	1.19608	6.60663
WT	ABA	0.91173	5.2133
WT	ABA	0.898024	5.08794
WT	ABA	1.03486	6.04416
WT	ABA	1.21918	6.65721
WT	ABA	0.943776	5.47716
WT	ABA	1.11251	6.36862
WT	ABA	0.960242	5.59824
WT	ABA	0.847044	4.54543
WT	ABA	1.25483	6.72509
WT	ABA	1.031	6.0247
WT	ABA	1.36395	6.87461
WT	ABA	1.02614	5.99972
WT	ABA	1.37364	6.8847
WT	ABA	0.99434	5.82134
WT	ABA	1.29926	6.79511
WT	ABA	1.00701	5.89563
WT	ABA	1.40318	6.91307
WT	ABA	1.01381	5.93368
WT	ABA	1.08368	6.26185
WT	ABA	1.06919	6.2024
WT	ABA	1.10025	6.32502
WT	ABA	1.10476	6.34136
WT	ABA	1.05393	6.13523
WT	ABA	0.981622	5.74224
WT	ABA	1.01884	5.96107
WT	ABA	1.04274	6.08278
WT	ABA	1.45891	6.95878
WT	ABA	1.10743	6.35089
WT	ABA	1.06747	6.19507
cop1-4	ABA	1.34192	6.85006
cop1-4	ABA	1.12171	6.39973
cop1-4	ABA	1.55593	7.02314
cop1-4	ABA	1.13835	6.45263
cop1-4	ABA	1.37867	6.88977
cop1-4	ABA	1.26383	6.74049
cop1-4	ABA	1.16158	6.51977
cop1-4	ABA	1.47099	6.96763
cop1-4	ABA	1.51993	7.00075
WT	Dark	1.11587	6.38016
WT	Dark	1.01202	5.92375
WT	Dark	1.11508	6.37746
WT	Dark	1.04719	6.10398
WT	Dark	0.977887	5.71811
WT	Dark	1.00292	5.87211
WT	Dark	0.999955	5.8548
WT	Dark	0.924039	5.3193
WT	Dark	1.13864	6.45352
WT	Dark	1.11074	6.36251
WT	Dark	0.987779	5.78112
WT	Dark	0.940983	5.45569
WT	Dark	0.955564	5.56477
WT	Dark	0.927629	5.3491
WT	Dark	0.951608	5.5359
WT	Dark	1.00658	5.89315
WT	Dark	0.873898	4.84706
WT	Dark	0.923905	5.31818
WT	Dark	0.987478	5.77924
WT	Dark	1.01888	5.96129
WT	Dark	0.913976	5.23309
WT	Dark	0.908784	5.18702
cop1-4	Dark	1.05967	6.16105
cop1-4	Dark	1.39717	6.90757
cop1-4	Dark	1.47427	6.96998
cop1-4	Dark	1.18341	6.57638
cop1-4	Dark	1.47257	6.96876
cop1-4	Dark	1.16102	6.51824
cop1-4	Dark	1.13852	6.45316
cop1-4	Dark	1.33567	6.84266
cop1-4	Dark	0.937302	5.42696
cop1-4	Dark	1.11568	6.3795
cop1-4	Dark	1.12139	6.39868
cop1-4	Dark	1.5754	7.03484

## Sheet: 2b
Sample	Treatment	488/458	Cytosolic pH
WT	Opening	1.289	7.59256
WT	Opening	1.271	7.54568
WT	Opening	1.268	7.53787
WT	Opening	1.341	7.72798
WT	Opening	1.285	7.58214
WT	Opening	1.292	7.60037
WT	Opening	1.327	7.69152
WT	Opening	1.277	7.56131
WT	Opening	1.208	7.38161
WT	Opening	1.292	7.60037
WT	Opening	1.332	7.70454
WT	Opening	1.284	7.57954
WT	Opening	1.32	7.67329
WT	Opening	1.274	7.5535
WT	Opening	1.233	7.44672
WT	Opening	1.322	7.6785
WT	Opening	1.268	7.53787
WT	Opening	1.147	7.22275
WT	Opening	1.239	7.46235
WT	Opening	1.139	7.20192
WT	Opening	1.264	7.52745
WT	Opening	1.234	7.44932
cop1-4	Opening	1.336	7.71496
cop1-4	Opening	1.286	7.58475
cop1-4	Opening	1.272	7.54829
cop1-4	Opening	1.26	7.51704
cop1-4	Opening	1.357	7.76965
cop1-4	Opening	1.309	7.64465
cop1-4	Opening	1.487	8.10821
cop1-4	Opening	1.264	7.52745
cop1-4	Opening	1.393	7.8634
cop1-4	Opening	1.481	8.09258
cop1-4	Opening	1.275	7.5561
cop1-4	Opening	1.251	7.4936
cop1-4	Opening	1.437	7.97799
cop1-4	Opening	1.43	7.95976
cop1-4	Opening	1.538	8.24102
cop1-4	Opening	1.229	7.4363
cop1-4	Opening	1.264	7.52745
cop1-4	Opening	1.269	7.54047
cop1-4	Opening	1.375	7.81653
cop1-4	Opening	1.356	7.76705
cop1-4	Opening	1.317	7.66548
cop1-4	Opening	1.535	8.23321
cop1-4	Opening	1.443	7.99362
WT	ABA	1.379	7.82694
WT	ABA	1.444	7.99622
WT	ABA	1.404	7.89205
WT	ABA	1.321	7.6759
WT	ABA	1.333	7.70715
WT	ABA	1.305	7.63423
WT	ABA	1.347	7.74361
WT	ABA	1.329	7.69673
WT	ABA	1.254	7.50141
WT	ABA	1.33	7.69934
WT	ABA	1.283	7.57693
WT	ABA	1.268	7.53787
WT	ABA	1.396	7.87122
WT	ABA	1.406	7.89726
WT	ABA	1.331	7.70194
WT	ABA	1.352	7.75663
WT	ABA	1.331	7.70194
WT	ABA	1.346	7.741
WT	ABA	1.239	7.46235
WT	ABA	1.366	7.79309
WT	ABA	1.236	7.45453
WT	ABA	1.262	7.52224
cop1-4	ABA	1.438	7.9806
cop1-4	ABA	1.316	7.66288
cop1-4	ABA	1.38	7.82955
cop1-4	ABA	1.431	7.96237
cop1-4	ABA	1.346	7.741
cop1-4	ABA	1.366	7.79309
cop1-4	ABA	1.562	8.30353
cop1-4	ABA	1.459	8.03529
cop1-4	ABA	1.385	7.84257
cop1-4	ABA	1.312	7.65246
cop1-4	ABA	1.287	7.58735
cop1-4	ABA	1.234	7.44932
cop1-4	ABA	1.267	7.53527
cop1-4	ABA	1.401	7.88424
cop1-4	ABA	1.447	8.00404
cop1-4	ABA	1.356	7.76705
cop1-4	ABA	1.368	7.7983
cop1-4	ABA	1.242	7.47016
cop1-4	ABA	1.278	7.56391
cop1-4	ABA	1.54	8.24623
WT	Dark	1.177	7.30088
WT	Dark	1.214	7.39724
WT	Dark	1.228	7.4337
WT	Dark	1.181	7.3113
WT	Dark	1.19	7.33474
WT	Dark	1.188	7.32953
WT	Dark	1.166	7.27223
WT	Dark	1.122	7.15765
WT	Dark	1.148	7.22536
WT	Dark	1.13	7.17848
WT	Dark	1.258	7.51183
WT	Dark	1.187	7.32692
WT	Dark	1.253	7.49881
WT	Dark	1.229	7.4363
WT	Dark	1.159	7.254
WT	Dark	1.224	7.42328
WT	Dark	1.294	7.60558
WT	Dark	1.273	7.55089
WT	Dark	1.204	7.3712
WT	Dark	1.231	7.44151
WT	Dark	1.187	7.32692
WT	Dark	1.197	7.35297
cop1-4	Dark	1.332	7.70454
cop1-4	Dark	1.27	7.54308
cop1-4	Dark	1.267	7.53527
cop1-4	Dark	1.219	7.41026
cop1-4	Dark	1.211	7.38943
cop1-4	Dark	1.225	7.42589
cop1-4	Dark	1.248	7.48578
cop1-4	Dark	1.153	7.23838
cop1-4	Dark	1.329	7.69673
cop1-4	Dark	1.246	7.48058
cop1-4	Dark	1.249	7.48839
cop1-4	Dark	1.231	7.44151
cop1-4	Dark	1.303	7.62902
cop1-4	Dark	1.307	7.63944
cop1-4	Dark	1.333	7.70715
cop1-4	Dark	1.309	7.64465
cop1-4	Dark	1.408	7.90247
cop1-4	Dark	1.386	7.84517
cop1-4	Dark	1.404	7.89205
cop1-4	Dark	1.345	7.7384
WT	FC	1.329	7.69673
WT	FC	1.317	7.66548
WT	FC	1.269	7.54047
WT	FC	1.305	7.63423
WT	FC	1.377	7.82174
WT	FC	1.321	7.6759
WT	FC	1.437	7.97799
WT	FC	1.51	8.1681
WT	FC	1.487	8.10821
WT	FC	1.461	8.0405
WT	FC	1.48	8.08998
WT	FC	1.418	7.92851
WT	FC	1.407	7.89986
WT	FC	1.479	8.08737
WT	FC	1.484	8.10039
WT	FC	1.407	7.89986
cop1-4	FC	1.344	7.73579
cop1-4	FC	1.275	7.5561
cop1-4	FC	1.284	7.57954
cop1-4	FC	1.325	7.68631
cop1-4	FC	1.335	7.71236
cop1-4	FC	1.281	7.57173
cop1-4	FC	1.37	7.80351
cop1-4	FC	1.377	7.82174
cop1-4	FC	1.53	8.22019
cop1-4	FC	1.42	7.93372
cop1-4	FC	1.492	8.12123
cop1-4	FC	1.389	7.85299
cop1-4	FC	1.389	7.85299
cop1-4	FC	1.405	7.89466
cop1-4	FC	1.315	7.66027
cop1-4	FC	1.348	7.74621

## Sheet: 3c
Sample	Treatment	488/405	Apoplastic pH
WT	Mock	0.419342	6.19588
WT	Mock	0.403348	6.17745
WT	Mock	0.456499	6.23613
WT	Mock	0.428569	6.2062
WT	Mock	0.337421	6.09284
WT	Mock	0.435975	6.21432
WT	Mock	0.475864	6.25582
WT	Mock	0.7187	6.45128
WT	Mock	0.614799	6.24118
WT	Mock	0.602977	6.23198
WT	Mock	0.725623	6.31975
WT	Mock	0.533509	6.17395
WT	Mock	0.562794	6.19929
WT	Mock	0.666675	6.27959
WT	Mock	0.57707	6.21116
WT	Mock	0.601398	6.23074
WT	Mock	0.708797	6.30863
WT	Mock	0.707773	6.30794
WT	Mock	0.549335	6.32389
WT	Mock	0.513654	6.29205
WT	Mock	0.483541	6.26341
WT	Mock	0.457891	6.23757
WT	Mock	0.513438	6.29185
WT	Mock	0.413695	6.18946
WT	Mock	0.486328	6.26614
cop1-4	Mock	0.358884	6.12208
cop1-4	Mock	0.335264	6.0898
cop1-4	Mock	0.28888	6.01921
cop1-4	Mock	0.344568	6.10278
cop1-4	Mock	0.30473	6.04454
cop1-4	Mock	0.325192	6.07534
cop1-4	Mock	0.385592	6.15611
cop1-4	Mock	0.525247	6.30263
cop1-4	Mock	0.48672	6.26652
cop1-4	Mock	0.389423	6.16079
cop1-4	Mock	0.346131	6.10493
cop1-4	Mock	0.449715	6.22903
cop1-4	Mock	0.425289	6.06648
cop1-4	Mock	0.418277	6.0586
cop1-4	Mock	0.526316	6.16752
cop1-4	Mock	0.368414	5.99843
cop1-4	Mock	0.451325	6.09465
cop1-4	Mock	0.510934	6.15346
cop1-4	Mock	0.537916	6.17785
cop1-4	Mock	0.563382	6.19978
cop1-4	Mock	0.518072	6.16004
WT	ABA	0.765851	6.48141
WT	ABA	0.735307	6.46211
WT	ABA	0.719533	6.45183
WT	ABA	0.714007	6.44818
WT	ABA	0.577618	6.34769
WT	ABA	0.535918	6.31217
WT	ABA	0.510504	6.28914
WT	ABA	0.571522	6.34266
WT	ABA	0.568939	6.34051
WT	ABA	0.670315	6.41824
WT	ABA	0.652204	6.40526
WT	ABA	0.540482	6.31619
WT	ABA	0.563765	6.33618
WT	ABA	0.528288	6.30537
WT	ABA	0.674508	6.4212
WT	ABA	0.646946	6.40142
WT	ABA	0.81568	6.51129
WT	ABA	0.662735	6.41285
WT	ABA	0.745006	6.46833
WT	ABA	0.450243	6.22959
WT	ABA	0.472845	6.25281
WT	ABA	0.658452	6.40978
WT	ABA	0.669482	6.41765
WT	ABA	0.594676	6.36148
WT	ABA	0.551254	6.32554
WT	ABA	0.562226	6.33488
WT	ABA	0.633738	6.39164
cop1-4	ABA	0.457631	6.2373
cop1-4	ABA	0.443459	6.22239
cop1-4	ABA	0.4518	6.23122
cop1-4	ABA	0.424355	6.20152
cop1-4	ABA	0.39677	6.16965
cop1-4	ABA	0.374484	6.14225
cop1-4	ABA	0.365425	6.13064
cop1-4	ABA	0.415384	6.19139
cop1-4	ABA	0.401139	6.17485
cop1-4	ABA	0.52997	6.30688
cop1-4	ABA	0.429646	6.20739
cop1-4	ABA	0.383625	6.15368
cop1-4	ABA	0.427365	6.20487
cop1-4	ABA	0.447714	6.22692
cop1-4	ABA	0.402368	6.1763
cop1-4	ABA	0.386651	6.15741
cop1-4	ABA	0.38862	6.15981

## Sheet: 4b
WT			cop1-4
Time (sec)	Fluorescence intensity	Normalized value	Time (sec)	Fluorescence intensity	Normalized value
0	7345.11	92.7	0	7045.08	92.3361
2	7344.17	92.6881	2	7045.01	92.3352
4	7344.32	92.69	4	7047.79	92.3716
6	7348.32	92.7405	6	7048.02	92.3747
8	7344.68	92.6945	8	7049.25	92.3908
10	7347.58	92.7311	10	7054.46	92.4591
12	7349.23	92.752	12	7052.93	92.439
14	7349.67	92.7575	14	7056.71	92.4886
16	7354.53	92.8189	16	7055.74	92.4758
18	7352.07	92.7878	18	7055.25	92.4694
20	7355.25	92.8279	20	7061.5	92.5513
22	7353.79	92.8095	22	7057.97	92.5051
24	7356.07	92.8383	24	7063.47	92.5772
26	7362.4	92.9182	26	7060.28	92.5353
28	7359.63	92.8832	28	7064.16	92.5862
30	7363.05	92.9264	30	7065.05	92.5979
32	7819.94	98.6926	32	7504.24	98.3541
34	7824.16	98.7459	34	7524.51	98.6198
36	7829.43	98.8124	36	7545.38	98.8933
38	7835.65	98.8909	38	7569.03	99.2033
40	7845.97	99.0211	40	7584.88	99.411
42	7856.93	99.1595	42	7599.89	99.6077
44	7868.22	99.302	44	7612.3	99.7704
46	7876.04	99.4006	46	7617.19	99.8345
48	7884.54	99.5079	48	7625.65	99.9453
50	7893.02	99.6149	50	7627.37	99.9679
52	7894.43	99.6327	52	7629.82	100
54	7898.15	99.6797	54	7628.29	99.9799
56	7908.32	99.808	56	7623.12	99.9122
58	7913.57	99.8743	58	7617.55	99.8392
60	7918.37	99.9349	60	7607.96	99.7135
62	7922.46	99.9865	62	7605.95	99.6871
64	7923.41	99.9985	64	7589.59	99.4727
66	7922.71	99.9897	66	7582.58	99.3809
68	7922.83	99.9912	68	7570.08	99.217
70	7923.24	99.9963	70	7561.14	99.0998
72	7920.9	99.9668	72	7545.97	98.901
74	7918.02	99.9305	74	7535.59	98.765
76	7923.53	100	76	7521.11	98.5752
78	7917.97	99.9298	78	7513.83	98.4798
80	7919.17	99.945	80	7494.69	98.2289
82	7916.34	99.9093	82	7478.32	98.0144
84	7909.78	99.8265	84	7464.75	97.8365
86	7908.25	99.8072	86	7451.36	97.661
88	7905.04	99.7666	88	7435.43	97.4522
90	7901.04	99.7162	90	7420.92	97.2621
92	7898.83	99.6883	92	7410.66	97.1276
94	7897.56	99.6722	94	7393.35	96.9007
96	7892.42	99.6074	96	7376.7	96.6825
98	7890.8	99.5869	98	7363.27	96.5065
100	7885.8	99.5238	100	7351.47	96.3518
102	7884.4	99.5062	102	7339.3	96.1923
104	7881.63	99.4712	104	7325.71	96.0142
106	7876.52	99.4067	106	7314.28	95.8644
108	7873.2	99.3648	108	7305.03	95.7431
110	7866.67	99.2824	110	7285.95	95.4931
112	7863.03	99.2365	112	7277.06	95.3766
114	7865.42	99.2666	114	7265.28	95.2222
116	7859.21	99.1882	116	7250.64	95.0303
118	7856.41	99.1529	118	7240.6	94.8987
120	7852.93	99.109	120	7227.85	94.7316
122	7850.05	99.0726	122	7218.25	94.6058
124	7842.73	98.9803	124	7203.52	94.4127
126	7842.09	98.9722	126	7199.12	94.355
128	7837	98.9079	128	7185.61	94.178
130	7834.93	98.8818	130	7172.94	94.0119
132	7826.98	98.7815	132	7164.67	93.9035
134	7829.02	98.8072	134	7152.9	93.7493
136	7824.62	98.7517	136	7145.43	93.6514
138	7823.95	98.7432	138	7132.35	93.4799
140	7819.72	98.6899	140	7122.21	93.347
142	7816.61	98.6506	142	7117.18	93.2811
144	7810.58	98.5745	144	7104.47	93.1145
146	7809.35	98.559	146	7096.96	93.0161
148	7803.64	98.4869	148	7085.23	92.8623
150	7798.14	98.4175	150	7076.64	92.7498
152	7800.26	98.4443	152	7068.65	92.645
154	7793.65	98.3608	154	7063.38	92.576
156	7789.2	98.3047	156	7052.72	92.4363
158	7788.13	98.2912	158	7047.41	92.3667
160	7785.24	98.2547	160	7040.74	92.2792
162	7779.65	98.1841	162	7032.04	92.1652
164	7779.81	98.1862	164	7027.98	92.112
166	7776.56	98.1451	166	7019.87	92.0057
168	7773.69	98.1089	168	7013.08	91.9167
170	7772.43	98.093	170	7006.11	91.8254
172	7766.5	98.0182	172	6994.99	91.6796
174	7766.35	98.0163	174	6991.97	91.64
176	7761.26	97.952	176	6987.2	91.5775
178	7759	97.9235	178	6982.26	91.5128
180	7751.02	97.8228	180	6972.24	91.3814
182	7751.16	97.8246	182	6967.71	91.3221
184	7746.95	97.7714	184	6959.04	91.2084
186	7748.02	97.785	186	6953.36	91.134
188	7742.02	97.7092	188	6945.37	91.0293
190	7743.04	97.7221	190	6942.37	90.99
192	7739.58	97.6784	192	6938.09	90.9339
194	7736.52	97.6398	194	6933.01	90.8673
196	7737.02	97.6461	196	6928.67	90.8104
198	7730.26	97.5608	198	6919.51	90.6903
200	7730.07	97.5584	200	6916.68	90.6533
202	7725.62	97.5022	202	6911.99	90.5918
204	7724.05	97.4824	204	6908.72	90.5489
206	7722.11	97.458	206	6905.01	90.5003
208	7721.45	97.4496	208	6901.44	90.4535
210	7715.88	97.3793	210	6896.95	90.3947
212	7714.18	97.3579	212	6893.64	90.3513
214	7710.77	97.3148	214	6887.84	90.2753
216	7708.69	97.2886	216	6884.93	90.2371
218	7706.6	97.2622	218	6881.3	90.1895
220	7706.09	97.2558	220	6877.25	90.1365
222	7704.68	97.238	222	6873	90.0808
224	7704.8	97.2395	224	6872.15	90.0696
226	7698.45	97.1593	226	6865.88	89.9874
228	7697.91	97.1525	228	6867.51	90.0088
230	7699.79	97.1763	230	6859.92	89.9093
232	7697.39	97.146	232	6856.82	89.8687
234	7695.9	97.1272	234	6856.53	89.8649
236	7692.01	97.0781	236	6854.1	89.833
238	7692.75	97.0874	238	6852.27	89.8091
240	7691.56	97.0724	240	6849.69	89.7753
242	7685.24	96.9926	242	6848.53	89.76
244	7685.21	96.9922	244	6844.95	89.7131
246	7681.63	96.9471	246	6838.8	89.6325
248	7679.74	96.9232	248	6841.04	89.6619
250	7678.24	96.9043	250	6840.43	89.6539
252	7678.58	96.9086	252	6834.72	89.579
254	7677.32	96.8927	254	6835.32	89.5869
256	7674.32	96.8548	256	6833.53	89.5634
258	7675	96.8634	258	6832.15	89.5454
260	7673.71	96.8471	260	6834.49	89.576
262	7670.89	96.8115	262	6827.76	89.4878
264	7671.08	96.8139	264	6828.77	89.5011
266	7673.42	96.8435	266	6824.52	89.4454
268	7670.94	96.8122	268	6826.46	89.4708
270	7668.26	96.7783	270	6824.06	89.4393
272	7664.05	96.7252	272	6821.85	89.4104
274	7664.52	96.7311	274	6823.3	89.4294
276	7664.96	96.7367	276	6819.91	89.3849
278	7663.38	96.7167	278	6820.95	89.3986
280	7660.95	96.6861	280	6823.27	89.429
282	7658.49	96.655	282	6823.4	89.4307
284	7661.91	96.6982	284	6822	89.4123
286	7659.97	96.6737	286	6821.6	89.4071
288	7659.63	96.6694	288	6817.2	89.3494
290	7653.88	96.5968	290	6818.35	89.3645
292	7658.21	96.6515	292	6820.18	89.3885
294	7654.71	96.6073	294	6816.73	89.3433
296	7654.88	96.6095	296	6819	89.373
298	7649.48	96.5413	298	6817.95	89.3593
300	7657.21	96.6389	300	6820.08	89.3872
302	7840.43	98.9512	302	7500.49	98.3049
304	7848.15	99.0487	304	7534.51	98.7508
306	7858.8	99.1831	306	7529.32	98.6828
308	7868.08	99.3002	308	7527.7	98.6616
310	7867.2	99.2891	310	7522.37	98.5917
312	7867.8	99.2967	312	7523.38	98.6049
314	7864.28	99.2522	314	7520.07	98.5616
316	7865.33	99.2655	316	7517.79	98.5317
318	7868.45	99.3049	318	7517.48	98.5276
320	7863.15	99.238	320	7517.57	98.5288
322	7865.54	99.2681	322	7516.8	98.5187
324	7868.54	99.306	324	7519.59	98.5553
326	7864.26	99.252	326	7513	98.4689
328	7862.26	99.2267	328	7512.94	98.4681
330	7861.22	99.2136	330	7514.82	98.4928
332	7858.82	99.1833	332	7509.89	98.4281

## Sheet: 4c
Sample	Max. activity (%)	Normalized activity (%)
WT	4.32983	100
cop1-4	10.6567	246.124
WT	3.45869	100
cop1-4	9.48443	274.221
WT	5.0641	100
cop1-4	10.0087	197.64

## Sheet: 5b
Sample	Treatment	Stomatal aperture
WT	Light	0.5191
WT	Light	0.3459
WT	Light	0.3886
WT	Light	0.6863
WT	Light	0.467
WT	Light	0.368
WT	Light	0.6191
WT	Light	0.4855
WT	Light	0.633
WT	Light	0.2308
WT	Light	0.393
WT	Light	0.1673
WT	Light	0.2308
WT	Light	0.3322
WT	Light	0.2891
WT	Light	0.4218
WT	Light	0.4998
WT	Light	0.3068
WT	Light	0.3933
WT	Light	0.2339
WT	Light	0.5203
WT	Light	0.2384
WT	Light	0.3411
WT	Light	0.3008
WT	Light	0.374
WT	Light	0.3447
WT	Light	0.3124
WT	Light	0.2526
WT	Light	0.2667
cop1-4	Light	0.3295
cop1-4	Light	0.2613
cop1-4	Light	0.4971
cop1-4	Light	0.7638
cop1-4	Light	0.5805
cop1-4	Light	0.6297
cop1-4	Light	0.2496
cop1-4	Light	0.5621
cop1-4	Light	0.3486
cop1-4	Light	0.3914
cop1-4	Light	0.3102
cop1-4	Light	0.5158
cop1-4	Light	0.522
cop1-4	Light	0.6111
cop1-4	Light	0.5797
cop1-4	Light	0.4214
cop1-4	Light	0.4396
cop1-4	Light	0.403
cop1-4	Light	0.623
cop1-4	Light	0.74
cop1-4	Light	0.4624
cop1-4	Light	0.6221
cop1-4	Light	0.7354
cop1-4	Light	0.4032
cop1-4	Light	0.4718
cop1-4	Light	0.5217
cop1-4	Light	0.543
cop1-4	Light	0.5545
cop1-4	Light	0.5999
cop1-4	Light	0.6176
cop1-4	Light	0.522
WT	ABA	0.1472
WT	ABA	0.041
WT	ABA	0.087
WT	ABA	0.2085
WT	ABA	0.037
WT	ABA	0.0662
WT	ABA	0.137
WT	ABA	0.0801
WT	ABA	0.0512
WT	ABA	0.1068
WT	ABA	0.1041
WT	ABA	0.1225
WT	ABA	0.0565
WT	ABA	0.0679
WT	ABA	0.0445
WT	ABA	0.138
WT	ABA	0.1048
WT	ABA	0.0702
WT	ABA	0.1693
WT	ABA	0.1982
WT	ABA	0.1624
WT	ABA	0.1099
WT	ABA	0.0441
cop1-4	ABA	0.4507
cop1-4	ABA	0.3751
cop1-4	ABA	0.3023
cop1-4	ABA	0.2704
cop1-4	ABA	0.2406
cop1-4	ABA	0.2731
cop1-4	ABA	0.3527
cop1-4	ABA	0.2705
cop1-4	ABA	0.3995
cop1-4	ABA	0.3695
cop1-4	ABA	0.3989
cop1-4	ABA	0.3953
cop1-4	ABA	0.4338
cop1-4	ABA	0.3263
cop1-4	ABA	0.3947
cop1-4	ABA	0.3695
cop1-4	ABA	0.3252
cop1-4	ABA	0.4402
cop1-4	ABA	0.3863
cop1-4	ABA	0.4395
cop1-4	ABA	0.4674
cop1-4	ABA	0.3226
cop1-4	ABA	0.3569
cop1-4	ABA	0.323
cop1-4	ABA	0.4118
WT	Na3VO4	0.0986
WT	Na3VO4	0.2735
WT	Na3VO4	0.1418
WT	Na3VO4	0.2602
WT	Na3VO4	0.0771
WT	Na3VO4	0.1251
WT	Na3VO4	0.1095
WT	Na3VO4	0.0638
WT	Na3VO4	0.1296
WT	Na3VO4	0.0665
WT	Na3VO4	0.1497
WT	Na3VO4	0.1469
WT	Na3VO4	0.2048
WT	Na3VO4	0.0921
WT	Na3VO4	0.3104
WT	Na3VO4	0.1185
WT	Na3VO4	0.1176
WT	Na3VO4	0.0958
WT	Na3VO4	0.0979
WT	Na3VO4	0.1102
WT	Na3VO4	0.0714
WT	Na3VO4	0.0515
cop1-4	Na3VO4	0.2405
cop1-4	Na3VO4	0.2006
cop1-4	Na3VO4	0.2376
cop1-4	Na3VO4	0.4147
cop1-4	Na3VO4	0.2981
cop1-4	Na3VO4	0.245
cop1-4	Na3VO4	0.3738
cop1-4	Na3VO4	0.4255
cop1-4	Na3VO4	0.3693
cop1-4	Na3VO4	0.3324
cop1-4	Na3VO4	0.4585
cop1-4	Na3VO4	0.4039
cop1-4	Na3VO4	0.4289
cop1-4	Na3VO4	0.3619
cop1-4	Na3VO4	0.3637
cop1-4	Na3VO4	0.2768
cop1-4	Na3VO4	0.2236
cop1-4	Na3VO4	0.3478
cop1-4	Na3VO4	0.3257
cop1-4	Na3VO4	0.2479
cop1-4	Na3VO4	0.2862
cop1-4	Na3VO4	0.2913
cop1-4	Na3VO4	0.4338
WT	Dark	0.0966
WT	Dark	0.1495
WT	Dark	0.1106
WT	Dark	0.2223
WT	Dark	0.0168
WT	Dark	0.1672
WT	Dark	0.2341
WT	Dark	0.1539
WT	Dark	0.1706
WT	Dark	0.1011
WT	Dark	0.1292
WT	Dark	0.0183
WT	Dark	0.0343
WT	Dark	0.0271
WT	Dark	0.1159
WT	Dark	0.0596
WT	Dark	0.0702
WT	Dark	0.0752
WT	Dark	0.1081
WT	Dark	0.0595
WT	Dark	0.1241
WT	Dark	0.065
WT	Dark	0.1169
WT	Dark	0.065
cop1-4	Dark	0.4207
cop1-4	Dark	0.6006
cop1-4	Dark	0.3944
cop1-4	Dark	0.4828
cop1-4	Dark	0.3538
cop1-4	Dark	0.6679
cop1-4	Dark	0.4972
cop1-4	Dark	0.603
cop1-4	Dark	0.5309
cop1-4	Dark	0.2635
cop1-4	Dark	0.3426
cop1-4	Dark	0.348
cop1-4	Dark	0.6416
cop1-4	Dark	0.5883
cop1-4	Dark	0.5755
cop1-4	Dark	0.252
cop1-4	Dark	0.369
cop1-4	Dark	0.4421
cop1-4	Dark	0.4892
cop1-4	Dark	0.3628
cop1-4	Dark	0.6143
cop1-4	Dark	0.4849
cop1-4	Dark	0.4699
cop1-4	Dark	0.3478
cop1-4	Dark	0.3015
WT	FC	0.3739
WT	FC	0.3207
WT	FC	0.2608
WT	FC	0.2709
WT	FC	0.2644
WT	FC	0.1586
WT	FC	0.347
WT	FC	0.4067
WT	FC	0.1328
WT	FC	0.4827
WT	FC	0.2511
WT	FC	0.2852
WT	FC	0.129
WT	FC	0.1784
WT	FC	0.2123
WT	FC	0.4303
WT	FC	0.3829
WT	FC	0.3958
WT	FC	0.2078
WT	FC	0.31
WT	FC	0.1357
WT	FC	0.4219
WT	FC	0.2357
cop1-4	FC	0.3686
cop1-4	FC	0.4648
cop1-4	FC	0.5122
cop1-4	FC	0.4316
cop1-4	FC	0.4644
cop1-4	FC	0.3723
cop1-4	FC	0.4199
cop1-4	FC	0.3799
cop1-4	FC	0.6158
cop1-4	FC	0.4453
cop1-4	FC	0.4368
cop1-4	FC	0.476
cop1-4	FC	0.4885
cop1-4	FC	0.5947
cop1-4	FC	0.409
cop1-4	FC	0.5186
cop1-4	FC	0.5096
cop1-4	FC	0.6356
cop1-4	FC	0.7254
cop1-4	FC	0.6938
cop1-4	FC	0.4696
cop1-4	FC	0.6468
cop1-4	FC	0.4617
cop1-4	FC	0.472

## Sheet: 5d
Sample	pH	Fresh weight (mg)
WT	3.6	20.4
WT	3.6	10.2
WT	3.6	24.6
WT	3.6	19.5
cop1-4	3.6	14.9
cop1-4	3.6	13.2
cop1-4	3.6	21.6
cop1-4	3.6	19.8
WT	5.8	37.8
WT	5.8	31.4
WT	5.8	27.1
WT	5.8	29.2
cop1-4	5.8	25.8
cop1-4	5.8	35.3
cop1-4	5.8	27.4
cop1-4	5.8	37.8
WT	8	9
WT	8	11.9
WT	8	20.6
WT	8	14.4
cop1-4	8	24.1
cop1-4	8	26.8
cop1-4	8	23.7
cop1-4	8	25.4

[truncated: 1 more sheets: 5e]
